# Supplementary material for: Exploring the Possible Use of AI Chatbots in Public Health Education: Feasibility Study
Source: JMIR Med Educ. 2023 Nov 1;9:e51421. doi: 10.2196/51421 (PMC10652189; doi:10.2196/51421)
Supplement: Multimedia Appendix 4 [file mededu_v9i1e51421_app4.xlsx]

## Sheet: dataset
User	Type	Total Score	Direct Score	Scenario Score	Negative Score	Q1	Q2	Q3	Q4	Q5	Q6	Q7	Q8	Q9	Q10	Q11	Q12	Q13	Q14	Q15
						Scenario	Direct	Direct	Direct	Negative	Scenario	Negative	Negative	Scenario	Direct	Direct	Scenario	Scenario	Direct	Direct
med_student	student	9	5	3	1	1	1	1	1	0	0	1	0	1	1	1	1	0	0	0
med_student	student	5	2	2	1	0	0	0	0	1	0	0	0	0	0	1	1	1	1	0
med_student	student	6	3	2	1	1	0	0	1	0	0	1	0	0	0	1	1	0	1	0
med_student	student	6	2	2	2	0	0	0	1	1	1	1	0	0	0	1	1	0	0	0
med_student	student	9	6	3	0	1	1	1	1	0	0	0	0	0	1	0	1	1	1	1
med_student	student	7	4	3	0	1	0	0	1	0	0	0	0	1	0	1	1	0	1	1
med_student	student	5	3	1	1	0	0	0	1	0	0	1	0	0	0	0	1	0	1	1
med_student	student	8	5	2	1	1	1	1	1	0	1	1	0	0	0	1	0	0	1	0
med_student	student	8	3	4	1	1	0	0	1	0	1	1	0	0	0	0	1	1	1	1
med_student	student	8	4	2	2	1	0	0	1	1	0	1	0	0	1	0	0	1	1	1
med_student	student	5	3	1	1	1	0	0	1	0	0	1	0	0	1	0	0	0	1	0
med_student	student	11	5	4	2	1	0	1	1	1	0	0	1	1	1	1	1	1	1	0
med_student	student	5	3	2	0	1	0	0	1	0	0	0	0	0	0	1	1	0	1	0
med_student	student	6	5	1	0	0	1	1	1	0	0	0	0	0	0	1	1	0	1	0
med_student	student	4	3	1	0	1	0	1	1	0	0	0	0	0	0	0	0	0	1	0
med_student	student	7	4	2	1	0	0	0	1	0	0	1	0	1	0	1	1	0	1	1
med_student	student	3	2	1	0	1	0	0	1	0	0	0	0	0	0	0	0	0	1	0
med_student	student	9	5	3	1	1	1	1	1	0	1	1	0	0	1	NA	1	0	1	0
med_student	student	7	2	4	1	1	0	0	1	1	1	0	0	0	1	0	1	1	0	0
med_student	student	10	4	4	2	1	1	0	1	1	0	0	1	1	1	0	1	1	1	0
med_student	student	6	4	1	1	1	1	1	1	0	0	1	0	0	0	0	0	0	1	0
med_student	student	10	5	2	3	0	1	0	1	1	0	1	1	1	1	0	0	1	1	1
med_student	student	8	3	3	2	1	1	0	1	1	0	0	1	0	1	0	1	1	0	0
med_student	student	8	4	3	1	1	1	0	1	0	0	1	0	1	0	1	1	0	1	0
med_student	student	8	4	3	1	1	1	0	1	0	0	1	0	1	0	1	1	0	1	0
med_student	student	11	4	5	2	1	0	0	1	1	1	0	1	1	1	0	1	1	1	1
med_student	student	13	5	5	3	1	0	1	1	1	1	1	1	1	0	1	1	1	1	1
med_student	student	11	4	4	3	1	0	0	0	1	1	1	1	0	1	1	1	1	1	1
med_student	student	8	4	3	1	0	0	0	1	0	0	1	0	1	1	NA	1	1	1	1
med_student	student	15	7	5	3	1	1	1	1	1	1	1	1	1	1	1	1	1	1	1
med_student	student	9	3	4	2	1	0	1	1	1	1	1	0	0	0	0	1	1	1	0
med_student	student	12	5	4	3	1	0	1	1	1	0	1	1	1	1	0	1	1	1	1
med_student	student	7	4	1	2	0	0	0	1	1	0	1	0	1	1	1	0	0	0	1
med_student	student	11	4	4	3	1	1	0	NA	1	NA	1	1	1	1	0	1	1	1	1
med_student	student	11	4	5	2	1	0	1	1	1	1	1	0	1	1	0	1	1	1	0
med_student	student	10	3	4	3	1	0	1	1	1	1	1	1	1	0	0	1	0	1	0
bing_creativita	chatbot	14	7	4	3	1	1	1	1	1	0	1	1	1	1	1	1	1	1	1
bing_equilibrato	chatbot	11	6	5	0	1	1	0	1	0	1	0	0	1	1	1	1	1	1	1
bing_preciso	chatbot	15	7	5	3	1	1	1	1	1	1	1	1	1	1	1	1	1	1	1
youchat	chatbot	10	5	4	1	1	1	0	1	0	NA	NA	1	1	1	0	1	1	1	1
chatsonic	chatbot	11	6	4	1	1	1	1	1	1	0	0	0	1	NA	1	1	1	1	1
ChatGPT_GPT3.5	chatbot	12	5	5	2	1	1	NA	1	1	1	0	1	1	1	1	1	1	1	0
ChatGPT_GPT4 (default)	chatbot	15	7	5	3	1	1	1	1	1	1	1	1	1	1	1	1	1	1	1
ChatGPT_GPT4 (plugin ScholarAI)	chatbot	15	7	5	3	1	1	1	1	1	1	1	1	1	1	1	1	1	1	1
Google Bard	chatbot	7	4	3	0	NA	1	0	1	0	1	0	0	NA	0	0	1	1	1	1
